# Supplementary material for: Links between prey assemblages and poison frog toxins: A landscape ecology approach to assess how biotic interactions affect species phenotypes
Source: Ecol Evol. 2019 Nov 21;9(24):14317–29. doi: 10.1002/ece3.5867 (PMC6953698; doi:10.1002/ece3.5867)
Supplement: Supplementary file 3 [file ECE3-9-14317-s003.xlsx]

## Sheet: ece35867-sup-0003-TableS3
Table S3. Ant presence and absence at sites sampled for frog alkaloids.
saporito_siteID	longitude	latitude	alk_siteID	acromyrmex_coronatus	acromyrmex_echinatior	acromyrmex_volcanus	anochetus_diegensis	anochetus_jtl001	anochetus_mayri	anochetus_minans	aphaenogaster_araneoides	aphaenogaster_phalangium	atta_cephalotes	atta_colombica	atta_mexicana	brachymyrmex_cavernicola	brachymyrmex_coactus	brachymyrmex_heeri	brachymyrmex_jtl003	brachymyrmex_jtl004	brachymyrmex_jtl005	brachymyrmex_jtl007	brachymyrmex_longicornis	brachymyrmex_nebulosus	brachymyrmex_obscurior	brachymyrmex_pictus	brachymyrmex_santschii	megalomyrmex_foreli	megalomyrmex_incisus	megalomyrmex_megadrifti	megalomyrmex_modestus	megalomyrmex_mondabora	megalomyrmex_mondaboroides	megalomyrmex_nocarina	megalomyrmex_silvestrii	megalomyrmex_symmetochus	monomorium_ebeninum	monomorium_floricola	monomorium_pharaonis	nylanderia_austroccidua	nylanderia_guatemalensis	nylanderia_jtl001	nylanderia_jtl007	nylanderia_jtl010	nylanderia_jtl013	nylanderia_steinheili	nylanderia_vividula	solenopsis_azteca	solenopsis_bicolor
saporito_site01	-81.5606	9.0976	alk_site01	0	0	1	0	0	1	0	1	0	1	1	0	1	0	1	1	0	0	0	1	0	1	1	0	0	1	0	0	0	0	0	1	1	0	1	0	0	0	0	0	0	0	1	1	1	0
saporito_site02	-81.8963	9.1706	alk_site02	0	0	1	0	0	1	0	1	0	1	1	0	1	0	1	1	0	0	0	1	0	1	1	0	0	1	0	1	0	0	0	1	0	0	1	0	0	0	0	0	0	0	1	1	0	0
saporito_site03	-82.0974	8.9124	alk_site03	0	0	1	0	0	1	0	1	0	1	1	0	1	1	1	1	0	0	0	1	0	1	1	0	0	1	0	0	0	0	0	1	0	0	1	0	0	1	0	0	0	0	1	1	0	0
saporito_site04	-82.1053	8.9052	alk_site04	0	0	1	0	0	1	0	1	0	1	1	0	1	1	1	1	0	0	0	1	0	0	1	0	0	1	0	1	0	0	0	1	0	0	1	0	0	1	0	0	0	0	1	1	0	0
saporito_site05	-82.1145	8.8928	alk_site05	0	0	1	0	0	1	0	1	0	1	1	0	1	1	1	1	0	0	0	1	0	1	1	0	0	1	0	0	0	0	0	1	0	0	1	0	0	1	0	0	0	0	1	1	0	0
saporito_site06	-82.1028	8.8886	alk_site06	0	0	1	0	0	1	0	1	0	1	1	0	1	1	1	1	0	0	0	1	0	1	1	0	0	1	0	0	0	0	0	1	0	0	1	0	0	1	0	0	0	0	1	1	0	0
saporito_site07	-82.1338	8.9017	alk_site07	0	0	1	0	0	1	0	1	0	1	1	0	1	1	1	1	0	0	1	1	0	1	1	0	0	1	0	0	0	0	0	1	0	0	1	0	0	1	1	0	0	0	1	1	0	0
saporito_site08	-82.246	8.9876	alk_site08	0	0	1	0	0	1	0	1	0	1	1	0	1	1	1	1	0	0	1	1	0	1	1	0	0	1	0	0	0	0	0	1	0	0	1	0	0	1	0	0	0	0	1	1	0	0
saporito_site09	-82.2578	8.9876	alk_site09	0	0	1	0	0	1	0	1	0	1	1	0	1	1	1	1	0	0	1	1	0	1	1	0	0	1	0	0	0	0	0	1	0	0	1	0	0	1	0	0	0	0	1	1	0	0
saporito_site10	-82.0409	9.1471	alk_site10	0	0	1	0	0	1	0	1	0	1	1	0	1	0	1	1	0	0	0	1	0	1	1	0	0	1	0	1	0	0	0	1	0	0	1	0	0	1	0	0	0	0	1	1	0	0
saporito_site11	-82.1655	9.1409	alk_site11	0	0	1	0	0	1	0	1	0	1	1	0	1	1	1	1	0	0	1	1	0	1	1	0	0	1	0	0	0	0	0	1	0	0	1	0	0	1	0	0	0	0	1	1	0	0
saporito_site12	-82.1157	9.2075	alk_site12	0	0	1	0	0	1	0	1	0	1	1	0	1	1	1	1	0	0	0	1	0	1	1	0	0	1	0	1	0	0	0	1	0	0	1	0	0	1	0	0	0	0	1	1	0	0
saporito_site13	-82.1753	9.1563	alk_site13	0	0	1	0	0	1	0	1	0	1	1	0	1	1	1	1	0	0	1	1	0	1	1	0	0	1	0	0	0	0	0	1	0	0	1	0	0	1	0	0	0	0	1	1	0	0
saporito_site14	-82.1848	9.1565	alk_site14	0	0	1	0	0	1	0	1	0	1	1	0	1	1	1	1	0	0	1	1	0	1	1	0	0	1	0	0	0	0	0	1	0	0	1	0	0	1	0	0	0	0	1	1	0	0
saporito_site15	-82.216	9.33	alk_site15	0	0	1	0	0	1	0	0	0	1	1	0	1	1	1	1	0	0	1	1	0	1	1	0	0	1	0	0	0	0	0	1	0	0	1	0	0	1	0	0	0	0	1	1	0	0
saporito_site16	-82.1085	9.2979	alk_site16	0	0	1	0	0	1	0	1	0	1	1	0	1	0	1	1	0	0	0	1	0	1	1	0	0	1	0	0	0	0	0	1	0	0	1	0	0	1	0	0	0	0	1	1	0	0
saporito_site17	-82.1464	9.2608	alk_site17	0	0	1	0	0	1	0	1	0	1	1	0	1	1	1	1	0	0	1	1	0	1	1	0	0	1	0	0	0	0	0	1	0	0	1	0	0	1	0	0	0	0	1	1	0	0
saporito_site18_20	-82.1779	9.3385	alk_site18	0	0	1	0	0	1	0	1	0	1	1	0	1	1	1	1	0	0	1	1	0	1	1	0	0	1	0	0	0	0	0	1	0	0	1	0	0	1	0	0	0	0	1	1	0	0
saporito_site21	-82.1748	9.3415	alk_site19	0	0	1	0	0	1	0	1	0	1	1	0	1	1	1	1	0	0	1	1	0	1	1	0	0	1	0	0	0	0	0	1	0	0	1	0	0	1	0	0	0	0	1	1	0	0
saporito_site22_23	-82.1977	9.3512	alk_site20	0	0	1	0	0	1	0	1	0	1	1	0	1	1	1	1	0	0	1	1	0	1	1	0	0	1	0	0	0	0	0	1	0	0	1	0	0	1	0	0	0	0	1	1	0	0
saporito_site24_26_28	-82.204	9.354	alk_site21	0	0	1	0	0	1	0	1	0	1	1	0	1	1	1	1	0	0	1	1	0	1	1	0	0	1	0	0	0	0	0	1	0	0	1	0	0	1	0	0	0	0	1	1	0	0
saporito_site25_29	-82.204	9.346	alk_site22	0	0	1	0	0	1	0	1	0	1	1	0	1	1	1	1	0	0	1	1	0	1	1	0	0	1	0	0	0	0	0	1	0	0	1	0	0	1	0	0	0	0	1	1	0	0
saporito_site30	-82.2544	9.4011	alk_site23	0	0	1	0	1	1	0	1	0	1	1	0	1	1	1	1	0	0	1	1	0	1	1	0	0	1	0	1	0	0	0	1	0	0	1	0	0	1	0	0	1	0	1	1	0	1
saporito_site31	-82.2403	9.3801	alk_site24	0	0	1	0	1	1	0	1	0	1	1	0	1	1	1	1	0	0	1	1	0	1	1	0	0	1	0	0	0	0	0	1	0	0	1	0	0	1	0	0	1	0	1	1	0	1
saporito_site32	-82.2658	9.3813	alk_site25	0	0	1	0	1	1	0	1	0	1	1	0	1	1	1	1	0	0	1	1	0	1	1	0	0	1	0	0	0	0	0	1	0	0	1	0	0	1	0	0	1	0	1	1	0	1
saporito_site33	-82.2771	9.3937	alk_site26	0	0	1	0	1	1	0	1	0	1	1	0	1	1	1	1	0	0	1	1	0	1	1	0	0	1	0	0	0	0	0	1	0	0	1	0	0	1	0	0	1	0	1	1	0	1
saporito_site34	-82.3113	9.4096	alk_site27	0	0	1	0	1	1	0	1	0	0	1	0	1	1	1	1	0	0	1	1	0	1	1	0	0	1	0	0	0	0	0	1	1	0	1	0	0	1	0	0	1	0	1	1	0	1
saporito_site35	-82.2804	9.2509	alk_site28	0	0	1	0	0	1	0	1	0	1	1	0	1	1	1	1	0	0	1	1	0	1	1	0	0	1	0	0	0	0	0	1	0	0	1	0	0	1	0	0	0	0	1	1	0	1
saporito_site36	-82.3326	9.2385	alk_site29	0	0	1	0	1	1	0	0	0	0	1	0	1	1	1	1	0	0	1	1	0	1	1	0	0	1	0	0	0	0	0	1	0	0	1	0	0	1	0	0	1	0	1	1	0	1
saporito_site37	-82.4057	9.2987	alk_site30	0	0	1	0	1	1	0	1	0	0	1	0	1	1	1	1	0	0	1	1	0	1	1	0	0	1	0	0	0	0	0	1	0	0	1	0	0	1	0	0	1	0	1	1	0	1
saporito_site38	-82.4598	9.2935	alk_site31	1	0	1	0	1	1	0	1	0	1	1	0	1	1	1	1	0	0	1	1	0	1	1	0	0	1	0	1	0	0	0	1	0	0	1	0	0	1	0	0	1	0	1	0	0	1
saporito_site39	-82.5334	9.376	alk_site32	0	0	1	0	1	1	0	1	0	0	1	0	1	1	1	1	0	0	1	1	0	1	0	0	0	1	0	0	0	0	0	1	0	0	1	0	0	1	0	0	1	0	1	1	1	1
saporito_site40	-82.5631	9.2961	alk_site33	0	0	1	0	1	1	0	1	0	1	1	0	1	1	1	1	0	0	1	1	0	1	1	0	0	1	0	0	0	0	0	1	0	0	1	0	0	1	0	0	1	0	1	0	0	1
saporito_site41	-82.876	9.592	alk_site34	0	0	1	0	1	1	0	1	0	1	1	0	1	1	1	1	0	0	1	1	0	0	0	0	0	1	1	1	1	0	0	1	1	0	1	0	0	1	0	0	1	0	1	0	1	1
saporito_site42	-82.8228	9.6173	alk_site35	0	0	1	0	1	1	0	1	0	1	1	0	1	1	1	1	0	0	1	1	0	0	0	0	0	1	1	0	0	0	0	1	1	0	1	0	0	1	0	0	1	0	1	0	1	1
saporito_site43	-82.8621	9.6308	alk_site36	0	0	1	0	1	1	0	1	0	1	1	0	1	1	1	1	0	0	1	1	0	0	0	0	0	1	1	0	1	0	0	1	1	0	1	0	0	1	0	0	1	0	1	0	1	1
saporito_site44	-82.9871	9.7361	alk_site37	0	0	1	0	1	1	0	1	0	1	1	0	1	1	1	1	0	0	1	1	0	0	1	0	0	1	1	1	1	0	0	1	1	0	1	0	0	1	0	0	1	0	1	0	1	1
saporito_site45	-82.9533	9.5212	alk_site38	0	0	1	0	1	1	0	1	0	1	1	0	1	1	1	1	0	0	1	1	0	0	1	0	0	1	1	1	1	0	0	1	1	0	1	0	0	1	0	0	1	0	1	0	1	1
saporito_site46	-82.8441	9.7363	alk_site39	0	0	1	0	1	1	0	1	0	1	1	0	1	1	1	1	0	0	1	1	0	1	0	0	0	1	1	0	1	0	0	1	1	0	1	0	0	1	0	0	1	0	1	1	1	1
saporito_site47	-83.5908	9.9369	alk_site40	1	1	1	0	1	1	1	1	1	1	1	0	1	1	1	1	1	1	1	1	0	0	1	0	1	1	1	1	1	0	0	1	0	0	1	1	1	1	1	1	1	0	1	0	0	1
saporito_site48	-83.3718	10.0947	alk_site41	0	1	1	0	1	1	1	1	0	1	1	0	1	1	1	1	0	0	1	1	0	0	1	0	0	1	1	1	1	0	0	1	1	0	1	1	0	1	0	0	1	0	1	1	1	1
saporito_site49	-83.5105	10.0981	alk_site42	0	1	1	0	1	1	1	1	0	1	1	0	1	1	1	1	0	0	1	1	0	0	1	0	0	1	1	1	1	0	0	1	1	0	1	1	1	1	1	0	1	0	1	1	1	1
saporito_site50	-83.6049	10.1668	alk_site43	0	1	1	0	1	1	1	1	0	1	1	0	1	1	1	1	0	0	1	1	0	0	1	0	0	1	1	1	1	0	0	1	1	0	1	1	1	1	0	0	1	0	1	1	1	1
saporito_site51	-83.5032	10.5388	alk_site44	0	1	1	0	1	1	1	1	1	1	1	0	1	1	1	1	0	0	1	1	0	1	1	0	1	1	1	1	1	0	0	1	1	0	1	1	0	1	1	0	1	0	1	1	1	1
saporito_site52	-84.0033	10.4311	alk_site45	0	1	1	0	1	1	1	1	0	1	1	0	1	1	1	1	0	0	1	1	0	0	1	0	0	1	1	1	1	0	0	1	1	1	1	1	0	1	0	0	1	0	1	1	1	1
saporito_site53	-83.9682	10.355	alk_site46	0	1	1	0	1	1	1	1	0	1	1	0	1	1	1	1	0	0	1	1	0	0	1	0	1	1	1	1	1	0	0	1	1	1	1	1	0	1	0	0	1	0	1	1	1	1
[truncated: 22 more columns]
